# Supplementary material for: Different In Vitro Drug Susceptibility Profile of Plasmodium falciparum Isolates from Two Adjacent Areas of Northeast Myanmar and Molecular Markers for Drug Resistance
Source: Trop Med Infect Dis. 2022 Dec 17;7(12):442. doi: 10.3390/tropicalmed7120442 (PMC9782301; doi:10.3390/tropicalmed7120442)
Supplement: Supplementary file 1 [file tropicalmed-07-00442-s001.zip]

Archive with 3 entries (3 files):
- Suppl. Figures.ppt
- Table S1.xlsx
- Table S2.pdf
